# Supplementary material for: Heritable Risk and Protective Genetic Components of Glaucoma Medication Non-Adherence
Source: Int J Mol Sci. 2023 Mar 15;24(6):5636. doi: 10.3390/ijms24065636 (PMC10058353; doi:10.3390/ijms24065636)
Supplement: Supplementary file 1 [file ijms-24-05636-s001.zip]

Archive with 1 entries (1 files):
- S1 Table Marshfield.xlsx
