# Supplementary material for: Heritable Risk and Protective Genetic Components of Glaucoma Medication Non-Adherence
Source: Int J Mol Sci. 2023 Mar 15;24(6):5636. doi: 10.3390/ijms24065636 (PMC10058353; doi:10.3390/ijms24065636)
Supplement: Supplementary file 1 [file ijms-24-05636-s001.zip › S1 Table Marshfield.xlsx]

## Sheet: MPR80
Canonical Pathways	-log	P-value
GP6 Signaling Pathway	7.9	1.25e-08
Insulin Secretion Signaling Pathway	7.9	1.25e-08
Synaptogenesis Signaling Pathway	7.79	1.63e-08
Opioid Signaling Pathway	7.43	3.7e-08
Neuropathic Pain Signaling In Dorsal Horn Neurons	7.09	8.12e-08
Dopamine-DARPP32 Feedback in cAMP Signaling	7.07	8.53e-08
Semaphorin Neuronal Repulsive Signaling Pathway	6.94	1.16e-07
Axonal Guidance Signaling	6.91	1.23e-07
Cardiac Hypertrophy Signaling (Enhanced)	6.82	1.52e-07
Role of NFAT in Cardiac Hypertrophy	6.32	4.76e-07
Netrin Signaling	6.04	9.06e-07
Cardiac β-adrenergic Signaling	5.72	1.9e-06
Protein Kinase A Signaling	5.69	2.03e-06
cAMP-mediated signaling	5.65	2.24e-06
Synaptic Long Term Depression	5.45	3.53e-06
Synaptic Long Term Potentiation	5.44	3.64e-06
Calcium Signaling	5.38	4.14e-06
Neuregulin Signaling	5.14	7.21e-06
Fcγ Receptor-mediated Phagocytosis in Macrophages and Monocytes	5.01	9.88e-06
Hepatic Cholestasis	4.69	2.06e-05
Cellular Effects of Sildenafil (Viagra)	4.67	2.13e-05
Sperm Motility	4.63	2.37e-05
GPCR-Mediated Nutrient Sensing in Enteroendocrine Cells	4.6	2.49e-05
ERK/MAPK Signaling	4.55	2.83e-05
Circadian Rhythm Signaling	4.47	3.41e-05
Xenobiotic Metabolism Signaling	4.44	3.59e-05
Endocannabinoid Neuronal Synapse Pathway	4.33	4.73e-05
Melatonin Signaling	4.31	4.95e-05
Endothelin-1 Signaling	4.17	6.76e-05
White Adipose Tissue Browning Pathway	4.17	6.77e-05
Ephrin Receptor Signaling	4.13	7.4131e-05
Neurovascular Coupling Signaling Pathway	4.1	7.94328e-05
nNOS Signaling in Neurons	3.93	0.00011749
RAC Signaling	3.83	0.000147911
Glutamate Receptor Signaling	3.77	0.000169824
ERBB Signaling	3.64	0.000229087
Actin Cytoskeleton Signaling	3.6	0.000251189
Paxillin Signaling	3.59	0.00025704
Prolactin Signaling	3.5	0.000316228
CREB Signaling in Neurons	3.42	0.000380189
Corticotropin Releasing Hormone Signaling	3.41	0.000389045
Regulation of Cellular Mechanics by Calpain Protease	3.39	0.00040738
RHOGDI Signaling	3.35	0.000446684
Osteoarthritis Pathway	3.32	0.00047863
GNRH Signaling	3.3	0.000501187
Xenobiotic Metabolism CAR Signaling Pathway	3.3	0.000501187
Xenobiotic Metabolism PXR Signaling Pathway	3.26	0.000549541
D-myo-inositol (1,4,5)-Trisphosphate Biosynthesis	3.24	0.00057544
Dilated Cardiomyopathy Signaling Pathway	3.16	0.000691831
PPARα/RXRα Activation	3.14	0.000724436
SNARE Signaling Pathway	3.13	0.00074131
ERBB4 Signaling	3.11	0.000776247
α-Adrenergic Signaling	3.06	0.000870964
Pulmonary Fibrosis Idiopathic Signaling Pathway	2.95	0.00112202
P2Y Purigenic Receptor Signaling Pathway	2.92	0.00120226
Apelin Endothelial Signaling Pathway	2.89	0.00128825
eNOS Signaling	2.88	0.00131826
Nitric Oxide Signaling in the Cardiovascular System	2.85	0.00141254
Renin-Angiotensin Signaling	2.81	0.00154882
Ephrin A Signaling	2.79	0.00162181
CDK5 Signaling	2.74	0.0018197
Chemokine Signaling	2.69	0.00204174
Phagosome Formation	2.67	0.00213796
PAK Signaling	2.65	0.00223872
GPCR-Mediated Integration of Enteroendocrine Signaling Exemplified by an L Cell	2.64	0.00229087
HGF Signaling	2.63	0.00234423
Gαq Signaling	2.62	0.00239883
Thrombin Signaling	2.6	0.00251189
Fc Epsilon RI Signaling	2.6	0.00251189
Hepatic Fibrosis / Hepatic Stellate Cell Activation	2.59	0.0025704
Leptin Signaling in Obesity	2.57	0.00269153
Macropinocytosis Signaling	2.57	0.00269153
Salvage Pathways of Pyrimidine Ribonucleotides	2.57	0.00269153
Cholecystokinin/Gastrin-mediated Signaling	2.55	0.00281838
Gustation Pathway	2.55	0.00281838
G-Protein Coupled Receptor Signaling	2.53	0.00295121
Integrin Signaling	2.51	0.0030903
Apelin Cardiomyocyte Signaling Pathway	2.46	0.00346737
VDR/RXR Activation	2.45	0.00354813
LPS/IL-1 Mediated Inhibition of RXR Function	2.45	0.00354813
Adrenomedullin signaling pathway	2.41	0.00389045
tRNA Splicing	2.37	0.0042658
Molecular Mechanisms of Cancer	2.36	0.00436516
Amyotrophic Lateral Sclerosis Signaling	2.35	0.00446684
Oxytocin Signaling Pathway	2.35	0.00446684
Role of Macrophages, Fibroblasts and Endothelial Cells in Rheumatoid Arthritis	2.34	0.00457088
Dopamine Receptor Signaling	2.34	0.00457088
Glioma Signaling	2.28	0.00524807
Wound Healing Signaling Pathway	2.27	0.00537032
Neutrophil Extracellular Trap Signaling Pathway	2.23	0.00588844
Caveolar-mediated Endocytosis Signaling	2.23	0.00588844
nNOS Signaling in Skeletal Muscle Cells	2.22	0.0060256
RAR Activation	2.22	0.0060256
Hepatic Fibrosis Signaling Pathway	2.2	0.00630957
Gap Junction Signaling	2.18	0.00660693
Melanocyte Development and Pigmentation Signaling	2.16	0.00691831
UVA-Induced MAPK Signaling	2.16	0.00691831
CXCR4 Signaling	2.12	0.00758578
G Beta Gamma Signaling	2.12	0.00758578
Thrombopoietin Signaling	2.12	0.00758578
Antioxidant Action of Vitamin C	2.11	0.00776247
Superpathway of Inositol Phosphate Compounds	2.08	0.00831764
Reelin Signaling in Neurons	2.07	0.00851138
NF-κB Activation by Viruses	2.07	0.00851138
Growth Hormone Signaling	2.06	0.00870964
Relaxin Signaling	2.02	0.00954993
UVC-Induced MAPK Signaling	2.01	0.00977237
GABA Receptor Signaling	2	0.01
Gαi Signaling	2	0.01
Aldosterone Signaling in Epithelial Cells	1.99	0.0102329
Epithelial Adherens Junction Signaling	1.95	0.0112202
Virus Entry via Endocytic Pathways	1.95	0.0112202
WNT/Ca+ pathway	1.95	0.0112202
Neuroinflammation Signaling Pathway	1.89	0.0128825
Role Of Osteoclasts In Rheumatoid Arthritis Signaling Pathway	1.88	0.0131826
AMPK Signaling	1.86	0.0138038
Myelination Signaling Pathway	1.86	0.0138038
CLEAR Signaling Pathway	1.84	0.0144544
Leukocyte Extravasation Signaling	1.84	0.0144544
Phospholipases	1.79	0.0162181
PPAR Signaling	1.77	0.0169824
Tight Junction Signaling	1.77	0.0169824
IL-15 Production	1.76	0.017378
Endocannabinoid Cancer Inhibition Pathway	1.76	0.017378
IL-3 Signaling	1.67	0.0213796
Signaling by Rho Family GTPases	1.67	0.0213796
HIF1α Signaling	1.66	0.0218776
Gαs Signaling	1.66	0.0218776
PTEN Signaling	1.63	0.0234423
PXR/RXR Activation	1.62	0.0239883
Endocannabinoid Developing Neuron Pathway	1.62	0.0239883
Cardiac Hypertrophy Signaling	1.61	0.0245471
Estrogen-Dependent Breast Cancer Signaling	1.58	0.0263027
Factors Promoting Cardiogenesis in Vertebrates	1.57	0.0269153
Serine Biosynthesis	1.57	0.0269153
Biotin-carboxyl Carrier Protein Assembly	1.57	0.0269153
4-aminobutyrate Degradation I	1.57	0.0269153
3-phosphoinositide Biosynthesis	1.52	0.0301995
Pathogen Induced Cytokine Storm Signaling Pathway	1.51	0.030903
Sertoli Cell-Sertoli Cell Junction Signaling	1.5	0.0316228
LXR/RXR Activation	1.49	0.0323594
Regulation of Actin-based Motility by Rho	1.49	0.0323594
Oxytocin In Brain Signaling Pathway	1.46	0.0346737
Role of Tissue Factor in Cancer	1.45	0.0354813
Agrin Interactions at Neuromuscular Junction	1.44	0.0363078
Phototransduction Pathway	1.44	0.0363078
NAD Signaling Pathway	1.39	0.040738
Inflammasome pathway	1.39	0.040738
HIPPO signaling	1.38	0.0416869
DNA Double-Strand Break Repair by Non-Homologous End Joining	1.38	0.0416869
PFKFB4 Signaling Pathway	1.37	0.042658
D-myo-inositol-5-phosphate Metabolism	1.35	0.0446684
Sphingosine-1-phosphate Signaling	1.33	0.0467735
Multiple Sclerosis Signaling Pathway	1.33	0.0467735
Estrogen Receptor Signaling	1.32	0.047863
IL-1 Signaling	1.31	0.0489779

## Sheet: PDC80
Canonical Pathways	-log	P-value
Axonal Guidance Signaling	12.8	1.48e-13
GP6 Signaling Pathway	12.2	6.83e-13
Opioid Signaling Pathway	10.3	4.84e-11
Neuropathic Pain Signaling In Dorsal Horn Neurons	10.1	8.19e-11
Synaptogenesis Signaling Pathway	8.54	2.87e-09
Synaptic Long Term Potentiation	8.49	3.21e-09
Synaptic Long Term Depression	7.71	1.95e-08
Fcγ Receptor-mediated Phagocytosis in Macrophages and Monocytes	7.66	2.18e-08
Role of NFAT in Cardiac Hypertrophy	7.32	4.79e-08
Sperm Motility	6.61	2.44e-07
CXCR4 Signaling	6.56	2.74e-07
Ephrin Receptor Signaling	6.55	2.85e-07
Cardiac Hypertrophy Signaling (Enhanced)	6.53	2.94e-07
RAC Signaling	6.45	3.56e-07
fMLP Signaling in Neutrophils	6.42	3.79e-07
GNRH Signaling	6.37	4.22e-07
Paxillin Signaling	6.35	4.43e-07
NF-κB Activation by Viruses	6.33	4.72e-07
Apelin Endothelial Signaling Pathway	6.14	7.19e-07
Protein Kinase A Signaling	6.09	8.13e-07
Thrombin Signaling	6.01	9.7e-07
ERBB Signaling	5.98	1.05e-06
Integrin Signaling	5.95	1.13e-06
Glutamate Receptor Signaling	5.79	1.62e-06
Nitric Oxide Signaling in the Cardiovascular System	5.78	1.66e-06
Netrin Signaling	5.75	1.79e-06
Myelination Signaling Pathway	5.73	1.88e-06
CREB Signaling in Neurons	5.73	1.87e-06
Circadian Rhythm Signaling	5.67	2.14e-06
Endocannabinoid Neuronal Synapse Pathway	5.57	2.66e-06
Neuregulin Signaling	5.52	3.01995e-06
RHOGDI Signaling	5.5	3.16228e-06
nNOS Signaling in Neurons	5.49	3.23594e-06
Insulin Secretion Signaling Pathway	5.48	3.31131e-06
GPCR-Mediated Nutrient Sensing in Enteroendocrine Cells	5.44	3.63078e-06
Leukocyte Extravasation Signaling	5.42	3.80189e-06
Reelin Signaling in Neurons	5.41	3.89045e-06
Actin Cytoskeleton Signaling	5.4	3.98107e-06
ERK/MAPK Signaling	5.39	4.0738e-06
Cardiac β-adrenergic Signaling	5.35	4.46684e-06
Renin-Angiotensin Signaling	5.21	6.16595e-06
CDK5 Signaling	5.18	6.60693e-06
Regulation of Cellular Mechanics by Calpain Protease	5.15	7.07946e-06
α-Adrenergic Signaling	5.14	7.24436e-06
Calcium Signaling	5.12	7.58578e-06
G Beta Gamma Signaling	5.11	7.76247e-06
Gαq Signaling	5.11	7.76247e-06
Dopamine-DARPP32 Feedback in cAMP Signaling	5.01	9.77237e-06
ERBB4 Signaling	4.96	1.09648e-05
Fc Epsilon RI Signaling	4.95	1.12202e-05
Agrin Interactions at Neuromuscular Junction	4.86	1.38038e-05
P2Y Purigenic Receptor Signaling Pathway	4.84	1.44544e-05
CCR3 Signaling in Eosinophils	4.78	1.65959e-05
Signaling by Rho Family GTPases	4.68	2.0893e-05
Xenobiotic Metabolism Signaling	4.65	2.23872e-05
PAK Signaling	4.56	2.75423e-05
IL-3 Signaling	4.5	3.16228e-05
Pulmonary Fibrosis Idiopathic Signaling Pathway	4.5	3.16228e-05
HGF Signaling	4.47	3.38844e-05
cAMP-mediated signaling	4.37	4.2658e-05
Relaxin Signaling	4.35	4.46684e-05
UVC-Induced MAPK Signaling	4.33	4.67735e-05
Chemokine Signaling	4.33	4.67735e-05
G-Protein Coupled Receptor Signaling	4.27	5.37032e-05
Semaphorin Neuronal Repulsive Signaling Pathway	4.23	5.88844e-05
Amyotrophic Lateral Sclerosis Signaling	4.18	6.60693e-05
Corticotropin Releasing Hormone Signaling	4.12	7.58578e-05
Glioma Signaling	4.04	9.12011e-05
Cholecystokinin/Gastrin-mediated Signaling	3.99	0.000102329
Oxytocin In Brain Signaling Pathway	3.98	0.000104713
Molecular Mechanisms of Cancer	3.93	0.00011749
Endothelin-1 Signaling	3.87	0.000134896
Epithelial Adherens Junction Signaling	3.85	0.000141254
Cellular Effects of Sildenafil (Viagra)	3.84	0.000144544
Dilated Cardiomyopathy Signaling Pathway	3.84	0.000144544
PTEN Signaling	3.79	0.000162181
Oxytocin Signaling Pathway	3.78	0.000165959
IL-15 Production	3.75	0.000177828
Wound Healing Signaling Pathway	3.71	0.000194984
Xenobiotic Metabolism CAR Signaling Pathway	3.66	0.000218776
Estrogen Receptor Signaling	3.65	0.000223872
GABA Receptor Signaling	3.64	0.000229087
Melatonin Signaling	3.52	0.000301995
Hepatic Fibrosis Signaling Pathway	3.5	0.000316228
Phagosome Formation	3.46	0.000346737
D-myo-inositol (1,4,5)-trisphosphate Degradation	3.46	0.000346737
Role of Tissue Factor in Cancer	3.33	0.000467735
Type II Diabetes Mellitus Signaling	3.32	0.00047863
Xenobiotic Metabolism PXR Signaling Pathway	3.29	0.000512861
Androgen Signaling	3.28	0.000524807
Neurovascular Coupling Signaling Pathway	3.26	0.000549541
Macropinocytosis Signaling	3.23	0.000588844
Insulin Receptor Signaling	3.23	0.000588844
Superpathway of D-myo-inositol (1,4,5)-trisphosphate Metabolism	3.23	0.000588844
Thrombopoietin Signaling	3.21	0.000616595
IL-8 Signaling	3.19	0.000645654
CLEAR Signaling Pathway	3.12	0.000758578
LPS-stimulated MAPK Signaling	3.08	0.000831764
Apelin Cardiomyocyte Signaling Pathway	3.08	0.000831764
Gap Junction Signaling	3.05	0.000891251
tRNA Splicing	3.05	0.000891251
Adrenomedullin signaling pathway	3.01	0.000977237
Hepatic Cholestasis	3.01	0.000977237
PDGF Signaling	2.96	0.00109648
White Adipose Tissue Browning Pathway	2.96	0.00109648
Prolactin Signaling	2.9	0.00125893
nNOS Signaling in Skeletal Muscle Cells	2.88	0.00131826
Gα12/13 Signaling	2.85	0.00141254
Virus Entry via Endocytic Pathways	2.84	0.00144544
Role of Macrophages, Fibroblasts and Endothelial Cells in Rheumatoid Arthritis	2.72	0.00190546
Factors Promoting Cardiogenesis in Vertebrates	2.65	0.00223872
Role Of Osteoclasts In Rheumatoid Arthritis Signaling Pathway	2.65	0.00223872
HIPPO signaling	2.6	0.00251189
Ephrin B Signaling	2.59	0.0025704
Endocannabinoid Cancer Inhibition Pathway	2.57	0.00269153
UVB-Induced MAPK Signaling	2.56	0.00275423
Non-Small Cell Lung Cancer Signaling	2.56	0.00275423
Gαi Signaling	2.54	0.00288403
eNOS Signaling	2.53	0.00295121
GDP-glucose Biosynthesis	2.48	0.00331131
Dermatan Sulfate Biosynthesis	2.47	0.00338844
1D-myo-inositol Hexakisphosphate Biosynthesis II (Mammalian)	2.46	0.00346737
D-myo-inositol (1,3,4)-trisphosphate Biosynthesis	2.46	0.00346737
Ephrin A Signaling	2.44	0.00363078
Endocannabinoid Developing Neuron Pathway	2.43	0.00371535
HIF1α Signaling	2.41	0.00389045
Coagulation System	2.37	0.0042658
UVA-Induced MAPK Signaling	2.36	0.00436516
Leptin Signaling in Obesity	2.35	0.00446684
Hepatic Fibrosis / Hepatic Stellate Cell Activation	2.32	0.0047863
Glucose and Glucose-1-phosphate Degradation	2.3	0.00501187
Gustation Pathway	2.3	0.00501187
PPARα/RXRα Activation	2.29	0.00512861
Neutrophil Extracellular Trap Signaling Pathway	2.25	0.00562341
Growth Hormone Signaling	2.23	0.00588844
Sertoli Cell-Sertoli Cell Junction Signaling	2.21	0.00616595
Gαs Signaling	2.15	0.00707946
Chondroitin Sulfate Biosynthesis	2.15	0.00707946
Cardiac Hypertrophy Signaling	2.1	0.00794328
HER-2 Signaling in Breast Cancer	2.09	0.00812831
Breast Cancer Regulation by Stathmin1	2.09	0.00812831
Colorectal Cancer Metastasis Signaling	2.06	0.00870964
Epoxysqualene Biosynthesis	2.05	0.00891251
Regulation of the Epithelial-Mesenchymal Transition Pathway	2.03	0.00933254
Melanocyte Development and Pigmentation Signaling	2.01	0.00977237
BMP signaling pathway	1.98	0.0104713
VEGF Family Ligand-Receptor Interactions	1.94	0.0114815
Apelin Muscle Signaling Pathway	1.9	0.0125893
PFKFB4 Signaling Pathway	1.9	0.0125893
PI3K/AKT Signaling	1.89	0.0128825
GM-CSF Signaling	1.89	0.0128825
Chronic Myeloid Leukemia Signaling	1.89	0.0128825
Human Embryonic Stem Cell Pluripotency	1.86	0.0138038
Role of Osteoblasts, Osteoclasts and Chondrocytes in Rheumatoid Arthritis	1.83	0.0147911
LPS/IL-1 Mediated Inhibition of RXR Function	1.83	0.0147911
S100 Family Signaling Pathway	1.82	0.0151356
Thyroid Cancer Signaling	1.82	0.0151356
14-3-3-mediated Signaling	1.81	0.0154882
IL-1 Signaling	1.76	0.017378
RAR Activation	1.75	0.0177828
Glioma Invasiveness Signaling	1.74	0.018197
Estrogen-Dependent Breast Cancer Signaling	1.73	0.0186209
Salvage Pathways of Pyrimidine Ribonucleotides	1.72	0.0190546
Aldosterone Signaling in Epithelial Cells	1.71	0.0194984
Glycogen Degradation II	1.68	0.020893
Pulmonary Healing Signaling Pathway	1.68	0.020893
Regulation of Actin-based Motility by Rho	1.66	0.0218776
Trehalose Degradation II (Trehalase)	1.66	0.0218776
Caveolar-mediated Endocytosis Signaling	1.65	0.0223872
Senescence Pathway	1.63	0.0234423
GDNF Family Ligand-Receptor Interactions	1.61	0.0245471
Semaphorin Signaling in Neurons	1.59	0.025704
Apelin Pancreas Signaling Pathway	1.59	0.025704
Antiproliferative Role of Somatostatin Receptor 2	1.57	0.0269153
Actin Nucleation by ARP-WASP Complex	1.57	0.0269153
Role of JAK1 and JAK3 in γc Cytokine Signaling	1.57	0.0269153
IL-2 Signaling	1.54	0.0288403
Germ Cell-Sertoli Cell Junction Signaling	1.53	0.0295121
Dermatan Sulfate Biosynthesis (Late Stages)	1.53	0.0295121
Neurotrophin/TRK Signaling	1.52	0.0301995
VDR/RXR Activation	1.52	0.0301995
D-myo-inositol (1,4,5)-Trisphosphate Biosynthesis	1.51	0.030903
Histidine Degradation III	1.49	0.0323594
TGF-β Signaling	1.46	0.0346737
Mechanisms of Viral Exit from Host Cells	1.45	0.0354813
Glycogen Degradation III	1.44	0.0363078
WNT/β-catenin Signaling	1.43	0.0371535
Osteoarthritis Pathway	1.43	0.0371535
IGF-1 Signaling	1.43	0.0371535
Regulation Of The Epithelial Mesenchymal Transition By Growth Factors Pathway	1.42	0.0380189
CNTF Signaling	1.41	0.0389045
ILK Signaling	1.41	0.0389045
MSP-RON Signaling In Cancer Cells Pathway	1.4	0.0398107
ERB2-ERBB3 Signaling	1.4	0.0398107
Pyridoxal 5'-phosphate Salvage Pathway	1.4	0.0398107
Chondroitin Sulfate Biosynthesis (Late Stages)	1.38	0.0416869
Role Of Chondrocytes In Rheumatoid Arthritis Signaling Pathway	1.37	0.042658
WNT/Ca+ pathway	1.36	0.0436516
Acute Myeloid Leukemia Signaling	1.34	0.0457088
Ceramide Signaling	1.34	0.0457088
Spermine and Spermidine Degradation I	1.33	0.0467735
mTOR Signaling	1.32	0.047863
Apelin Adipocyte Signaling Pathway	1.31	0.0489779
AMPK Signaling	1.31	0.0489779
STAT3 Pathway	1.3	0.0501187
Tight Junction Signaling	1.3	0.0501187
Tumor Microenvironment Pathway	1.3	0.0501187
Neuroinflammation Signaling Pathway	1.29	0.0512861
Angiopoietin Signaling	1.29	0.0512861
FGF Signaling	1.23	0.0588844
Huntington's Disease Signaling	1.23	0.0588844
Renal Cell Carcinoma Signaling	1.18	0.0660693
Dopamine Receptor Signaling	1.15	0.0707946
Folate Polyglutamylation	1.14	0.0724436
Myo-inositol Biosynthesis	1.14	0.0724436
Tetrahydrofolate Salvage from 5,10-methenyltetrahydrofolate	1.14	0.0724436
PPAR Signaling	1.11	0.0776247
Autophagy	1.1	0.0794328
VEGF Signaling	1.09	0.0812831
Role of IL-17A in Arthritis	1.07	0.0851138
HOTAIR Regulatory Pathway	1.06	0.0870964
Regulation of eIF4 and p70S6K Signaling	1.06	0.0870964
Production of Nitric Oxide and Reactive Oxygen Species in Macrophages	1.05	0.0891251
SNARE Signaling Pathway	1.05	0.0891251
Pathogen Induced Cytokine Storm Signaling Pathway	1.04	0.0912011
Thiamin Salvage III	1.03	0.0933254
GPCR-Mediated Integration of Enteroendocrine Signaling Exemplified by an L Cell	1.03	0.0933254
Melanoma Signaling	1.02	0.0954993
Chondroitin and Dermatan Biosynthesis	0.987	0.103039
Amyloid Processing	0.986	0.103276
Oncostatin M Signaling	0.976	0.105682
Ovarian Cancer Signaling	0.97	0.107152
Endometrial Cancer Signaling	0.965	0.108393
Superpathway of Inositol Phosphate Compounds	0.948	0.11272
MicroRNA Biogenesis Signaling Pathway	0.947	0.11298
Cholesterol Biosynthesis I	0.931	0.11722
Cholesterol Biosynthesis II (via 24,25-dihydrolanosterol)	0.931	0.11722
Cholesterol Biosynthesis III (via Desmosterol)	0.931	0.11722
UDP-N-acetyl-D-galactosamine Biosynthesis II	0.931	0.11722
Natural Killer Cell Signaling	0.918	0.120781
Heparan Sulfate Biosynthesis	0.91	0.123027
Xenobiotic Metabolism General Signaling Pathway	0.899	0.126183
Serotonin Degradation	0.89	0.128825
Fatty Acid α-oxidation	0.887	0.129718
Noradrenaline and Adrenaline Degradation	0.884	0.130617
Phototransduction Pathway	0.878	0.132434
Pancreatic Adenocarcinoma Signaling	0.869	0.135207
Glycoaminoglycan-protein Linkage Region Biosynthesis	0.868	0.135519
FLT3 Signaling in Hematopoietic Progenitor Cells	0.832	0.147231
Putrescine Degradation III	0.831	0.147571
Role of Pattern Recognition Receptors in Recognition of Bacteria and Viruses	0.828	0.148594
EGF Signaling	0.813	0.153815
IL-6 Signaling	0.807	0.155955
NGF Signaling	0.8	0.158489
Erythropoietin Signaling Pathway	0.791	0.161808
PEDF Signaling	0.781	0.165577
TR/RXR Activation	0.781	0.165577
Clathrin-mediated Endocytosis Signaling	0.756	0.175388
CD40 Signaling	0.752	0.177011
IL-17A Signaling in Airway Cells	0.752	0.177011
Dopamine Degradation	0.748	0.178649
NAD Signaling Pathway	0.748	0.178649
4-hydroxyproline Degradation I	0.746	0.179473
Choline Degradation I	0.746	0.179473
Formaldehyde Oxidation II (Glutathione-dependent)	0.746	0.179473
GDP-L-fucose Biosynthesis I (from GDP-D-mannose)	0.746	0.179473
S-methyl-5-thio-α-D-ribose 1-phosphate Degradation	0.746	0.179473
Mouse Embryonic Stem Cell Pluripotency	0.746	0.179473
Chondroitin Sulfate Degradation (Metazoa)	0.729	0.186638
Role of NANOG in Mammalian Embryonic Stem Cell Pluripotency	0.721	0.190108
Small Cell Lung Cancer Signaling	0.717	0.191867
Macrophage Alternative Activation Signaling Pathway	0.702	0.198609
SPINK1 General Cancer Pathway	0.7	0.199526
April Mediated Signaling	0.699	0.199986
Folate Transformations I	0.687	0.205589
Leucine Degradation I	0.687	0.205589
B Cell Activating Factor Signaling	0.667	0.215278
Telomerase Signaling	0.665	0.216272
Tryptophan Degradation III (Eukaryotic)	0.646	0.225944
MSP-RON Signaling In Macrophages Pathway	0.638	0.230144
Heparan Sulfate Biosynthesis (Late Stages)	0.637	0.230675
Ethanol Degradation II	0.637	0.230675
IL-9 Signaling	0.637	0.230675
Basal Cell Carcinoma Signaling	0.628	0.235505
RANK Signaling in Osteoclasts	0.625	0.237137
Sphingosine-1-phosphate Signaling	0.621	0.239332
Aryl Hydrocarbon Receptor Signaling	0.618	0.240991
Calcium Transport I	0.617	0.241546
Prostanoid Biosynthesis	0.617	0.241546
BEX2 Signaling Pathway	0.615	0.242661
JAK/STAT Signaling	0.615	0.242661
Tryptophan Degradation X (Mammalian, via Tryptamine)	0.608	0.246604
1,25-dihydroxyvitamin D3 Biosynthesis	0.59	0.25704
4-aminobutyrate Degradation I	0.59	0.25704
Biotin-carboxyl Carrier Protein Assembly	0.59	0.25704
Glycerol-3-phosphate Shuttle	0.59	0.25704
Serine Biosynthesis	0.59	0.25704
Thymine Degradation	0.59	0.25704
Uracil Degradation II (Reductive)	0.59	0.25704
Glioblastoma Multiforme Signaling	0.587	0.258821
Glutaryl-CoA Degradation	0.579	0.263633
Mitochondrial L-carnitine Shuttle Pathway	0.579	0.263633
Purine Nucleotides Degradation II (Aerobic)	0.579	0.263633
Role of MAPK Signaling in the Pathogenesis of Influenza	0.575	0.266073
PXR/RXR Activation	0.573	0.267301
CDX Gastrointestinal Cancer Signaling Pathway	0.57	0.269153
Multiple Sclerosis Signaling Pathway	0.569	0.269774
CSDE1 Signaling Pathway	0.563	0.273527
Apoptosis Signaling	0.562	0.274157
Antioxidant Action of Vitamin C	0.558	0.276694
Role of MAPK Signaling in Promoting the Pathogenesis of Influenza	0.558	0.276694
RHOA Signaling	0.555	0.278612
Role of IL-17F in Allergic Inflammatory Airway Diseases	0.553	0.279898
Role of PI3K/AKT Signaling in the Pathogenesis of Influenza	0.551	0.28119
Docosahexaenoic Acid (DHA) Signaling	0.544	0.285759
Pyrimidine Ribonucleotides Interconversion	0.544	0.285759
Inflammasome pathway	0.537	0.290402
IL-13 Signaling Pathway	0.526	0.297852
FXR/RXR Activation	0.524	0.299226
TREM1 Signaling	0.523	0.299916
Xenobiotic Metabolism AHR Signaling Pathway	0.518	0.303389
Cancer Drug Resistance By Drug Efflux	0.517	0.304089
MSP-RON Signaling Pathway	0.517	0.304089
NRF2-mediated Oxidative Stress Response	0.513	0.306902
Remodeling of Epithelial Adherens Junctions	0.509	0.309742
IL-7 Signaling Pathway	0.504	0.313329
Assembly of RNA Polymerase I Complex	0.502	0.314775
Histamine Degradation	0.499	0.316957
Phospholipases	0.49	0.323594
Maturity Onset Diabetes of Young (MODY) Signaling	0.486	0.326588
2-ketoglutarate Dehydrogenase Complex	0.485	0.327341
Melatonin Degradation II	0.485	0.327341
Molybdenum Cofactor Biosynthesis	0.485	0.327341
Adipogenesis pathway	0.481	0.33037
FAT10 Cancer Signaling Pathway	0.48	0.331131
Sonic Hedgehog Signaling	0.476	0.334195
SPINK1 Pancreatic Cancer Pathway	0.474	0.335738
Stearate Biosynthesis I (Animals)	0.47	0.338844
Pyrimidine Ribonucleotides De Novo Biosynthesis	0.464	0.343558
ID1 Signaling Pathway	0.464	0.343558
3-phosphoinositide Degradation	0.463	0.34435
TNFR1 Signaling	0.458	0.348337
Guanosine Nucleotides Degradation III	0.455	0.350752
NAD biosynthesis II (from tryptophan)	0.455	0.350752
Role Of Osteoblasts In Rheumatoid Arthritis Signaling Pathway	0.443	0.360579
Intrinsic Prothrombin Activation Pathway	0.441	0.362243
Pyrimidine Deoxyribonucleotides De Novo Biosynthesis I	0.431	0.370681
3-phosphoinositide Biosynthesis	0.423	0.377572
IL-12 Signaling and Production in Macrophages	0.421	0.379315
Pyroptosis Signaling Pathway	0.42	0.380189
IL-10 Signaling	0.42	0.380189
Acyl-CoA Hydrolysis	0.414	0.385478
DNA Double-Strand Break Repair by Non-Homologous End Joining	0.414	0.385478
Prostate Cancer Signaling	0.41	0.389045
Citrulline-Nitric Oxide Cycle	0.408	0.390841
Glutamate Degradation III (via 4-aminobutyrate)	0.408	0.390841
Lactose Degradation III	0.408	0.390841
Lysine Degradation II	0.408	0.390841
Lysine Degradation V	0.408	0.390841
Protein Citrullination	0.408	0.390841
Superpathway of Serine and Glycine Biosynthesis I	0.408	0.390841
ERK5 Signaling	0.401	0.397192
IL-22 Signaling	0.401	0.397192
BER (Base Excision Repair) Pathway	0.397	0.400867
4-1BB Signaling in T Lymphocytes	0.397	0.400867
Transcriptional Regulatory Network in Embryonic Stem Cells	0.397	0.400867
Role of PKR in Interferon Induction and Antiviral Response	0.391	0.406443
Bladder Cancer Signaling	0.385	0.412098
Th2 Pathway	0.38	0.416869
Triacylglycerol Biosynthesis	0.379	0.41783
Choline Biosynthesis III	0.377	0.419759
Fatty Acid Activation	0.377	0.419759
Serotonin Receptor Signaling	0.376	0.420727
Oxytocin In Spinal Neurons Signaling Pathway	0.374	0.422669
CDP-diacylglycerol Biosynthesis I	0.373	0.423643
Ethanol Degradation IV	0.373	0.423643
Regulation Of The Epithelial Mesenchymal Transition In Development Pathway	0.36	0.436516
MIF-mediated Glucocorticoid Regulation	0.352	0.444631
Glycerol Degradation I	0.349	0.447713
Glycine Cleavage Complex	0.349	0.447713
NAD Biosynthesis III	0.349	0.447713
Selenocysteine Biosynthesis II (Archaea and Eukaryotes)	0.349	0.447713
Serotonin and Melatonin Biosynthesis	0.349	0.447713
Tryptophan Degradation to 2-amino-3-carboxymuconate Semialdehyde	0.349	0.447713
UDP-N-acetyl-D-glucosamine Biosynthesis II	0.349	0.447713
IL-17A Signaling in Gastric Cells	0.347	0.44978
Methionine Degradation I (to Homocysteine)	0.347	0.44978
Adenosine Nucleotides Degradation II	0.344	0.452898
Extrinsic Prothrombin Activation Pathway	0.344	0.452898
Parkinson's Signaling	0.344	0.452898
Toll-like Receptor Signaling	0.341	0.456037
Complement System	0.332	0.465586
Hereditary Breast Cancer Signaling	0.327	0.470977
ATM Signaling	0.327	0.470977
Neuroprotective Role of THOP1 in Alzheimer's Disease	0.326	0.472063
Phosphatidylglycerol Biosynthesis II (Non-plastidic)	0.324	0.474242
Ferroptosis Signaling Pathway	0.321	0.477529
Dermatan Sulfate Degradation (Metazoa)	0.314	0.485289
Polyamine Regulation in Colon Cancer	0.313	0.486407
IL-17A Signaling in Fibroblasts	0.312	0.487528
IL-33 Signaling Pathway	0.31	0.489779
Mitochondrial Dysfunction	0.308	0.49204
LXR/RXR Activation	0.305	0.49545
Cysteine Biosynthesis III (mammalia)	0.302	0.498884
Adenine and Adenosine Salvage III	0.301	0.500035
Ceramide Biosynthesis	0.301	0.500035
Glycogen Biosynthesis II (from UDP-D-Glucose)	0.301	0.500035
NAD Biosynthesis from 2-amino-3-carboxymuconate Semialdehyde	0.301	0.500035
NAD Salvage Pathway III	0.301	0.500035
Thioredoxin Pathway	0.301	0.500035
PCP (Planar Cell Polarity) Pathway	0.298	0.503501
Antigen Presentation Pathway	0.294	0.508159
Mismatch Repair in Eukaryotes	0.287	0.516416
Superpathway of Cholesterol Biosynthesis	0.281	0.5236
Thyroid Hormone Metabolism II (via Conjugation and/or Degradation)	0.277	0.528445
γ-linolenate Biosynthesis II (Animals)	0.263	0.545758
Sphingomyelin Metabolism	0.262	0.547016
Role of p14/p19ARF in Tumor Suppression	0.262	0.547016
Retinoate Biosynthesis I	0.246	0.567545
Phosphatidylethanolamine Biosynthesis II	0.229	0.590201
Purine Ribonucleosides Degradation to Ribose-1-phosphate	0.229	0.590201
Ketolysis	0.202	0.628058

## Sheet: PDC80 and MPR80 Coding
Pathway Name	-log	P-value
Tyrosine Degradation I	2.62	0.00238
Glutathione Redox Reactions I	1.94	0.0114
Glutathione-mediated Detoxification	1.89	0.0128
Xenobiotic Metabolism AHR Signaling Pathway	1.43	0.037
Apelin Adipocyte Signaling Pathway	1.39	0.0403
Xenobiotic Metabolism General Signaling Pathway	1.19	0.0645654
Role Of Chondrocytes In Rheumatoid Arthritis Signaling Pathway	1.19	0.0645654
Aryl Hydrocarbon Receptor Signaling	1.17	0.0676083
Xenobiotic Metabolism CAR Signaling Pathway	1.1	0.0794328
Xenobiotic Metabolism PXR Signaling Pathway	1.09	0.0812831
NRF2-mediated Oxidative Stress Response	1.02	0.0954993
LPS/IL-1 Mediated Inhibition of RXR Function	0.996	0.100925
Role of Osteoblasts, Osteoclasts and Chondrocytes in Rheumatoid Arthritis	0.996	0.100925
Osteoarthritis Pathway	0.979	0.104954
Xenobiotic Metabolism Signaling	0.914	0.121899
Mitochondrial Dysfunction	0.833	0.146893
Axonal Guidance Signaling	0.676	0.210863

## Sheet: PDC80 Intronic
Pathway Name	-log	P-value
Opioid Signaling Pathway	3.44	0.000364
Endocannabinoid Cancer Inhibition Pathway	3.11	0.000768
Corticotropin Releasing Hormone Signaling	3.07	0.000846
Endothelin-1 Signaling	2.77	0.000171
Thrombin Signaling	2.59	0.0026
cAMP-mediated signaling	2.53	0.00298
Citrulline-Nitric Oxide Cycle	2.21	0.00613
Small Cell Lung Cancer Signaling	2.21	0.00619
IL-1 Signaling	2.21	0.00619
α-Adrenergic Signaling	2.1	0.00791
Gαs Signaling	1.98	0.0104
Endocannabinoid Developing Neuron Pathway	1.97	0.0106
GABA Receptor Signaling	1.94	0.0114
Gαi Signaling	1.89	0.0128
Apelin Endothelial Signaling Pathway	1.89	0.0129
Endocannabinoid Neuronal Synapse Pathway	1.84	0.0144
Dilated Cardiomyopathy Signaling Pathway	1.84	0.0146
Relaxin Signaling	1.81	0.0155
Epithelial Adherens Junction Signaling	1.8	0.0159
CXCR4 Signaling	1.74	0.018
Superpathway of Citrulline Metabolism	1.74	0.0183
Tight Junction Signaling	1.69	0.0203
Cardiac β-adrenergic Signaling	1.69	0.0205
Dopamine-DARPP32 Feedback in cAMP Signaling	1.66	0.0218
Axonal Guidance Signaling	1.62	0.024
Synaptic Long Term Depression	1.61	0.0245
Sertoli Cell-Sertoli Cell Junction Signaling	1.58	0.0264
Role of NFAT in Cardiac Hypertrophy	1.51	0.0308
Pregnenolone Biosynthesis	1.49	0.0327
Histidine Degradation VI	1.47	0.0339
Ubiquinol-10 Biosynthesis (Eukaryotic)	1.43	0.0374
Cardiac Hypertrophy Signaling	1.39	0.0407
Oxytocin In Spinal Neurons Signaling Pathway	1.38	0.0421
Circadian Rhythm Signaling	1.37	0.0426
Colorectal Cancer Metastasis Signaling	1.36	0.0435
Serotonin Receptor Signaling	1.27	0.0537032
nNOS Signaling in Neurons	1.25	0.0562341
Synaptogenesis Signaling Pathway	1.24	0.057544
nNOS Signaling in Skeletal Muscle Cells	1.24	0.057544
Apelin Muscle Signaling Pathway	1.24	0.057544
Triacylglycerol Biosynthesis	1.18	0.0660693
Melatonin Signaling	1.07	0.0851138
Ephrin B Signaling	1.07	0.0851138
GPCR-Mediated Integration of Enteroendocrine Signaling Exemplified by an L Cell	1.05	0.0891251
Leptin Signaling in Obesity	1.05	0.0891251
Estrogen Receptor Signaling	1.05	0.0891251
Antiproliferative Role of Somatostatin Receptor 2	1.04	0.0912011
Dopamine Receptor Signaling	1.03	0.0933254
Chemokine Signaling	1.02	0.0954993
TR/RXR Activation	1.01	0.0977237
Molecular Mechanisms of Cancer	0.979	0.104954
Apelin Adipocyte Signaling Pathway	0.971	0.106905
Non-Small Cell Lung Cancer Signaling	0.963	0.108893
Melanocyte Development and Pigmentation Signaling	0.943	0.114025
Neuropathic Pain Signaling In Dorsal Horn Neurons	0.932	0.11695
CDK5 Signaling	0.879	0.13213
IL-13 Signaling Pathway	0.876	0.133045
Amyotrophic Lateral Sclerosis Signaling	0.876	0.133045
GPCR-Mediated Nutrient Sensing in Enteroendocrine Cells	0.87	0.134896
Sphingosine-1-phosphate Signaling	0.863	0.137088
Renin-Angiotensin Signaling	0.857	0.138995
Glioma Signaling	0.845	0.142889
GP6 Signaling Pathway	0.839	0.144877
G Beta Gamma Signaling	0.833	0.146893
fMLP Signaling in Neutrophils	0.827	0.148936
P2Y Purigenic Receptor Signaling Pathway	0.821	0.151008
CCR3 Signaling in Eosinophils	0.818	0.152055
SNARE Signaling Pathway	0.812	0.15417
RAC Signaling	0.81	0.154882
White Adipose Tissue Browning Pathway	0.807	0.155955
Role Of Chondrocytes In Rheumatoid Arthritis Signaling Pathway	0.796	0.159956
Cellular Effects of Sildenafil (Viagra)	0.772	0.169044
PTEN Signaling	0.77	0.169824
CREB Signaling in Neurons	0.767	0.171002
eNOS Signaling	0.757	0.174985
Phagosome Maturation	0.752	0.177011
Androgen Signaling	0.726	0.187932
Gαq Signaling	0.724	0.188799
WNT/β-catenin Signaling	0.714	0.193197
Tumor Microenvironment Pathway	0.703	0.198153
Hepatic Cholestasis	0.678	0.209894
GNRH Signaling	0.678	0.209894
Hepatic Fibrosis / Hepatic Stellate Cell Activation	0.672	0.212814
G-Protein Coupled Receptor Signaling	0.672	0.212814
PPARα/RXRα Activation	0.67	0.213796
Gap Junction Signaling	0.664	0.21677
Oxytocin In Brain Signaling Pathway	0.662	0.217771
Adrenomedullin signaling pathway	0.662	0.217771
Ephrin Receptor Signaling	0.656	0.2208
Gustation Pathway	0.654	0.22182
RAR Activation	0.65	0.223872
HIF1α Signaling	0.644	0.226986
IL-8 Signaling	0.642	0.228034
RHOGDI Signaling	0.623	0.238232
Calcium Signaling	0.623	0.238232
Role of Osteoblasts, Osteoclasts and Chondrocytes in Rheumatoid Arthritis	0.611	0.244906
Neurovascular Coupling Signaling Pathway	0.604	0.248886
Osteoarthritis Pathway	0.597	0.25293
AMPK Signaling	0.588	0.258226
Actin Cytoskeleton Signaling	0.585	0.260016
Wound Healing Signaling Pathway	0.572	0.267917
Sperm Motility	0.565	0.27227
Signaling by Rho Family GTPases	0.551	0.28119
Insulin Secretion Signaling Pathway	0.544	0.285759
Oxytocin Signaling Pathway	0.532	0.293765
Xenobiotic Metabolism Signaling	0.52	0.301995
Role Of Osteoclasts In Rheumatoid Arthritis Signaling Pathway	0.498	0.317687
Pulmonary Fibrosis Idiopathic Signaling Pathway	0.479	0.331894
Role of Macrophages, Fibroblasts and Endothelial Cells in Rheumatoid Arthritis	0.472	0.337287
Mitochondrial Dysfunction	0.458	0.348337
Pathogen Induced Cytokine Storm Signaling Pathway	0.433	0.368978
Protein Kinase A Signaling	0.399	0.399025
Neutrophil Extracellular Trap Signaling Pathway	0.397	0.400867
G Protein Signaling Mediated by Tubby	0.356	0.440555
CCR5 Signaling in Macrophages	0.335	0.462381
Cardiac Hypertrophy Signaling (Enhanced)	0.31	0.489779
IL-4 Signaling	0.291	0.511682
TEC Kinase Signaling	0.29	0.512861
Breast Cancer Regulation by Stathmin1	0.281	0.5236
Systemic Lupus Erythematosus In T Cell Signaling Pathway	0.259	0.550808
Role of NFAT in Regulation of the Immune Response	0	1
Phospholipase C Signaling	0	1

## Sheet: PDC80 Coding
Pathway Name	-log	P-value
Role Of Chondrocytes In Rheumatoid Arthritis Signaling Pathway	1.33	0.0468
Role of Osteoblasts, Osteoclasts and Chondrocytes in Rheumatoid Arthritis	1.13	0.0747
Osteoarthritis Pathway	1.11	0.0773
Axonal Guidance Signaling	0.796	0.16

## Sheet: MPR80 Intronic
Pathway Name	-log	P-value
TR/RXR Activation	2.38	0.00413
Non-Small Cell Lung Cancer Signaling	2.3	0.00504
Small Cell Lung Cancer Signaling	2.29	0.00515
Role of Osteoblasts, Osteoclasts and Chondrocytes in Rheumatoid Arthritis	1.58	0.0264
Role of p14/p19ARF in Tumor Suppression	1.49	0.0327
IL-9 Signaling	1.41	0.0393
Docosahexaenoic Acid (DHA) Signaling	1.37	0.0426
Apelin Pancreas Signaling Pathway	1.3	0.0501187
Role of Macrophages, Fibroblasts and Endothelial Cells in Rheumatoid Arthritis	1.29	0.0512861
IL-23 Signaling Pathway	1.29	0.0512861
Ephrin A Signaling	1.28	0.0524807
Melanoma Signaling	1.25	0.0562341
Triacylglycerol Biosynthesis	1.24	0.057544
UVB-Induced MAPK Signaling	1.24	0.057544
Lymphotoxin β Receptor Signaling	1.22	0.060256
CNTF Signaling	1.21	0.0616595
EGF Signaling	1.21	0.0616595
Role of IL-17A in Arthritis	1.2	0.0630957
MSP-RON Signaling Pathway	1.19	0.0645654
Endometrial Cancer Signaling	1.18	0.0660693
SPINK1 General Cancer Pathway	1.17	0.0676083
IL-2 Signaling	1.16	0.0691831
Thrombopoietin Signaling	1.16	0.0691831
Role of PI3K/AKT Signaling in the Pathogenesis of Influenza	1.16	0.0691831
ERB2-ERBB3 Signaling	1.15	0.0707946
Glutamate Receptor Signaling	1.15	0.0707946
CD40 Signaling	1.14	0.0724436
ERBB4 Signaling	1.14	0.0724436
IL-17A Signaling in Airway Cells	1.13	0.074131
Role of JAK1 and JAK3 in γc Cytokine Signaling	1.13	0.074131
GM-CSF Signaling	1.11	0.0776247
Growth Hormone Signaling	1.11	0.0776247
Glioma Invasiveness Signaling	1.11	0.0776247
IL-7 Signaling Pathway	1.1	0.0794328
Antiproliferative Role of Somatostatin Receptor 2	1.09	0.0812831
Leptin Signaling in Obesity	1.08	0.0831764
Angiopoietin Signaling	1.08	0.0831764
GDNF Family Ligand-Receptor Interactions	1.08	0.0831764
Macropinocytosis Signaling	1.08	0.0831764
Thyroid Cancer Signaling	1.07	0.0851138
Chemokine Signaling	1.07	0.0851138
NF-κB Activation by Viruses	1.07	0.0851138
Renal Cell Carcinoma Signaling	1.07	0.0851138
Neurotrophin/TRK Signaling	1.07	0.0851138
IL-3 Signaling	1.06	0.0870964
Estrogen-Dependent Breast Cancer Signaling	1.06	0.0870964
FLT3 Signaling in Hematopoietic Progenitor Cells	1.05	0.0891251
JAK/STAT Signaling	1.05	0.0891251
VEGF Family Ligand-Receptor Interactions	1.04	0.0912011
PEDF Signaling	1.04	0.0912011
LPS-stimulated MAPK Signaling	1.03	0.0933254
FGF Signaling	1.03	0.0933254
PDGF Signaling	1.02	0.0954993
RANK Signaling in Osteoclasts	1.02	0.0954993
Acute Myeloid Leukemia Signaling	1.01	0.0977237
Ceramide Signaling	1	0.1
Fcγ Receptor-mediated Phagocytosis in Macrophages and Monocytes	0.996	0.100925
ERBB Signaling	0.996	0.100925
Prolactin Signaling	0.987	0.103039
UVA-Induced MAPK Signaling	0.979	0.104954
VEGF Signaling	0.979	0.104954
p53 Signaling	0.975	0.105925
Melanocyte Development and Pigmentation Signaling	0.975	0.105925
Apelin Cardiomyocyte Signaling Pathway	0.975	0.105925
Neuropathic Pain Signaling In Dorsal Horn Neurons	0.967	0.107895
Mouse Embryonic Stem Cell Pluripotency	0.951	0.111944
PD-1, PD-L1 cancer immunotherapy pathway	0.947	0.11298
Telomerase Signaling	0.943	0.114025
IGF-1 Signaling	0.943	0.114025
Paxillin Signaling	0.939	0.11508
Prostate Cancer Signaling	0.921	0.11995
Nitric Oxide Signaling in the Cardiovascular System	0.914	0.121899
Amyotrophic Lateral Sclerosis Signaling	0.91	0.123027
IL-13 Signaling Pathway	0.907	0.12388
Role of Tissue Factor in Cancer	0.907	0.12388
MSP-RON Signaling In Macrophages Pathway	0.903	0.125026
Virus Entry via Endocytic Pathways	0.9	0.125893
Sphingosine-1-phosphate Signaling	0.9	0.125893
PAK Signaling	0.9	0.125893
Th1 Pathway	0.9	0.125893
Fc Epsilon RI Signaling	0.896	0.127057
NGF Signaling	0.893	0.127938
Renin-Angiotensin Signaling	0.886	0.130017
Role of NANOG in Mammalian Embryonic Stem Cell Pluripotency	0.883	0.130918
Glioma Signaling	0.883	0.130918
GP6 Signaling Pathway	0.879	0.13213
Pancreatic Adenocarcinoma Signaling	0.876	0.133045
14-3-3-mediated Signaling	0.87	0.134896
Endocannabinoid Developing Neuron Pathway	0.866	0.136144
fMLP Signaling in Neutrophils	0.86	0.138038
IL-6 Signaling	0.86	0.138038
CCR3 Signaling in Eosinophils	0.857	0.138995
HGF Signaling	0.854	0.139959
P2Y Purigenic Receptor Signaling Pathway	0.851	0.140929
Gα12/13 Signaling	0.848	0.141906
Th2 Pathway	0.848	0.141906
Insulin Receptor Signaling	0.839	0.144877
RAC Signaling	0.836	0.145881
Reelin Signaling in Neurons	0.833	0.146893
Xenobiotic Metabolism General Signaling Pathway	0.833	0.146893
Hereditary Breast Cancer Signaling	0.83	0.147911
Apelin Endothelial Signaling Pathway	0.83	0.147911
MSP-RON Signaling In Cancer Cells Pathway	0.83	0.147911
NAD Signaling Pathway	0.815	0.153109
Semaphorin Neuronal Repulsive Signaling Pathway	0.815	0.153109
Role of Pattern Recognition Receptors in Recognition of Bacteria and Viruses	0.812	0.15417
Endocannabinoid Cancer Inhibition Pathway	0.812	0.15417
eNOS Signaling	0.807	0.155955
Relaxin Signaling	0.799	0.158855
Type II Diabetes Mellitus Signaling	0.799	0.158855
Ovarian Cancer Signaling	0.785	0.164059
HMGB1 Signaling	0.777	0.167109
HOTAIR Regulatory Pathway	0.777	0.167109
Gαq Signaling	0.764	0.172187
CXCR4 Signaling	0.759	0.174181
Germ Cell-Sertoli Cell Junction Signaling	0.759	0.174181
Th1 and Th2 Activation Pathway	0.757	0.174985
Erythropoietin Signaling Pathway	0.754	0.176198
Aldosterone Signaling in Epithelial Cells	0.754	0.176198
Glioblastoma Multiforme Signaling	0.754	0.176198
Ribonucleotide Reductase Signaling Pathway	0.752	0.177011
WNT/β-catenin Signaling	0.75	0.177828
Regulation of eIF4 and p70S6K Signaling	0.738	0.18281
IL-33 Signaling Pathway	0.735	0.184077
Tumor Microenvironment Pathway	0.733	0.184927
IL-17 Signaling	0.73	0.186209
MicroRNA Biogenesis Signaling Pathway	0.721	0.190108
Endothelin-1 Signaling	0.712	0.194089
Production of Nitric Oxide and Reactive Oxygen Species in Macrophages	0.712	0.194089
Leukocyte Extravasation Signaling	0.71	0.194984
Regulation Of The Epithelial Mesenchymal Transition By Growth Factors Pathway	0.703	0.198153
Natural Killer Cell Signaling	0.701	0.199067
Macrophage Alternative Activation Signaling Pathway	0.701	0.199067
Regulation of the Epithelial-Mesenchymal Transition Pathway	0.701	0.199067
Adrenomedullin signaling pathway	0.701	0.199067
Oxytocin In Brain Signaling Pathway	0.699	0.199986
Gap Junction Signaling	0.699	0.199986
CDX Gastrointestinal Cancer Signaling Pathway	0.697	0.200909
ILK Signaling	0.695	0.201837
Human Embryonic Stem Cell Pluripotency	0.693	0.202768
ID1 Signaling Pathway	0.686	0.206063
3-phosphoinositide Biosynthesis	0.686	0.206063
Ephrin Receptor Signaling	0.686	0.206063
HIF1α Signaling	0.68	0.20893
mTOR Signaling	0.678	0.209894
Integrin Signaling	0.678	0.209894
Clathrin-mediated Endocytosis Signaling	0.676	0.210863
IL-8 Signaling	0.676	0.210863
NRF2-mediated Oxidative Stress Response	0.666	0.215774
EIF2 Signaling	0.664	0.21677
Autophagy	0.664	0.21677
ERK/MAPK Signaling	0.66	0.218776
Thrombin Signaling	0.65	0.223872
Role of NFAT in Cardiac Hypertrophy	0.65	0.223872
HER-2 Signaling in Breast Cancer	0.646	0.225944
Role Of Osteoblasts In Rheumatoid Arthritis Signaling Pathway	0.636	0.231206
IL-12 Signaling and Production in Macrophages	0.635	0.231739
Superpathway of Inositol Phosphate Compounds	0.635	0.231739
Actin Cytoskeleton Signaling	0.616	0.242103
AMPK Signaling	0.616	0.242103
Cardiac Hypertrophy Signaling	0.595	0.254097
Colorectal Cancer Metastasis Signaling	0.582	0.261818
IL-15 Signaling	0.58	0.263027
Signaling by Rho Family GTPases	0.58	0.263027
Insulin Secretion Signaling Pathway	0.577	0.26485
Chronic Myeloid Leukemia Signaling	0.573	0.267301
FcγRIIB Signaling in B Lymphocytes	0.57	0.269153
Xenobiotic Metabolism Signaling	0.57	0.269153
Oxytocin Signaling Pathway	0.567	0.271019
Opioid Signaling Pathway	0.565	0.27227
Huntington's Disease Signaling	0.562	0.274157
Role Of Osteoclasts In Rheumatoid Arthritis Signaling Pathway	0.544	0.285759
Senescence Pathway	0.541	0.28774
ICOS-ICOSL Signaling in T Helper Cells	0.533	0.293089
SAPK/JNK Signaling	0.533	0.293089
Neuroinflammation Signaling Pathway	0.526	0.297852
Synaptogenesis Signaling Pathway	0.523	0.299916
CD28 Signaling in T Helper Cells	0.521	0.301301
p70S6K Signaling	0.511	0.308319
Myelination Signaling Pathway	0.51	0.30903
Pulmonary Fibrosis Idiopathic Signaling Pathway	0.509	0.309742
Mitochondrial Dysfunction	0.499	0.316957
PKCθ Signaling in T Lymphocytes	0.475	0.334965
T Cell Exhaustion Signaling Pathway	0.467	0.341193
B Cell Receptor Signaling	0.461	0.345939
NF-κB Signaling	0.461	0.345939
IL-4 Signaling	0.458	0.348337
CTLA4 Signaling in Cytotoxic T Lymphocytes	0.457	0.34914
TEC Kinase Signaling	0.453	0.352371
T Cell Receptor Signaling	0.45	0.354813
Dendritic Cell Maturation	0.445	0.358922
Protein Kinase A Signaling	0.437	0.365595
Neutrophil Extracellular Trap Signaling Pathway	0.435	0.367282
Estrogen Receptor Signaling	0.431	0.370681
Systemic Lupus Erythematosus In T Cell Signaling Pathway	0.426	0.374973
Hepatic Fibrosis Signaling Pathway	0.42	0.380189
Chaperone Mediated Autophagy Signaling Pathway	0.403	0.395367
Molecular Mechanisms of Cancer	0.397	0.400867
Systemic Lupus Erythematosus In B Cell Signaling Pathway	0.39	0.40738
Axonal Guidance Signaling	0.362	0.43451
Cardiac Hypertrophy Signaling (Enhanced)	0.338	0.459198
Glucocorticoid Receptor Signaling	0.331	0.466659
Role of NFAT in Regulation of the Immune Response	0.315	0.484172
Breast Cancer Regulation by Stathmin1	0.308	0.49204
Systemic Lupus Erythematosus Signaling	0.304	0.496592
CREB Signaling in Neurons	0.302	0.498884
Phagosome Formation	0.266	0.542001
G-Protein Coupled Receptor Signaling	0.258	0.552077
S100 Family Signaling Pathway	0.235	0.582103
FAK Signaling	0.208	0.619441

## Sheet: MPR80 Coding
Pathway Name	-log	P-value
Tyrosine Degradation I	3.15	0.000715
Glutathione Redox Reactions I	2.46	0.00343
Glutathione-mediated Detoxification	2.41	0.00386
Xenobiotic Metabolism AHR Signaling Pathway	1.95	0.0113
Apelin Adipocyte Signaling Pathway	1.91	0.0123
Xenobiotic Metabolism General Signaling Pathway	1.71	0.0196
Aryl Hydrocarbon Receptor Signaling	1.68	0.0209
Xenobiotic Metabolism CAR Signaling Pathway	1.61	0.0244
Xenobiotic Metabolism PXR Signaling Pathway	1.6	0.025
NRF2-mediated Oxidative Stress Response	1.52	0.0299
LPS/IL-1 Mediated Inhibition of RXR Function	1.5	0.0313
Xenobiotic Metabolism Signaling	1.42	0.0384
Mitochondrial Dysfunction	1.33	0.0465
